# Supplementary material for: Cell Culture in a Hyperbaric Chamber: A Research Model to Study the Effects of Hyperbarism (Hyperbaric Pressure) on Bone Cell Culture
Source: Cells. 2025 Aug 19;14(16):1287. doi: 10.3390/cells14161287 (PMC12385052; doi:10.3390/cells14161287)
Supplement: Supplementary file 1 [file cells-14-01287-s001.zip]

Archive with 1 entries (1 files):
- cells-3754051-supplementary.pdf
